# Supplementary material for: Chromone-Containing Allylmorpholines Influence Ion Channels in Lipid Membranes via Dipole Potential and Packing Stress
Source: Int J Mol Sci. 2022 Sep 30;23(19):11554. doi: 10.3390/ijms231911554 (PMC9570167; doi:10.3390/ijms231911554)
Supplement: Supplementary file 1 [file ijms-23-11554-s001.zip]

Archive with 1 entries (1 files):
- ijms-1936985-supplementary.pdf
